# Supplementary material for: Vegetation Mosaic Effects on Soil Microbial Community Structure and Enzyme Functioning in Relation to Nutrient Heterogeneity in a Mountainous Ecotone
Source: Plants (Basel). 2026 May 29;15(11):1672. doi: 10.3390/plants15111672 (PMC13258875; doi:10.3390/plants15111672)
Supplement: Supplementary file 1 [file plants-15-01672-s001.zip]

Archive with 1 entries (1 files):
- plants-4305660-supplementary.pdf
